# Supplementary material for: Serological and molecular detection of infectious laryngotracheitis virus in chickens in Central Gondar Zone, Ethiopia
Source: Front Vet Sci. 2025 Mar 3;12:1517373. doi: 10.3389/fvets.2025.1517373 (PMC11913453; doi:10.3389/fvets.2025.1517373)
Supplement: Supplementary file 1 [file Data_Sheet_1.ZIP]

Archive with 6 entries (6 files):
- analysis result.pdf
- ELISA data sheet.xlsx
- IM000098.Tif
- IM000099.Tif
- Pcr 1 ed jpeg.jpg
- PCR Data.xlsx
