# Supplementary material for: Serological and molecular detection of infectious laryngotracheitis virus in chickens in Central Gondar Zone, Ethiopia
Source: Front Vet Sci. 2025 Mar 3;12:1517373. doi: 10.3389/fvets.2025.1517373 (PMC11913453; doi:10.3389/fvets.2025.1517373)
Supplement: Supplementary file 1 [file Data_Sheet_1.ZIP › ELISA data sheet.xlsx]

## Sheet: Sheet1
origin	sex	age	breed	poduction system	purpose	sample code	ELISAresult	Antibody titter	sex code	producation code	ELISAresult Code	Purpose code	Age code	breed code
gondar	femal	13	local	backyard	layer	1	Positive	2312	1	1	1	1	1	1
gondar	femal	13	local	backyard	layer	2	Positive	5419	1	1	1	1	1	1
gondar	femal	13	local	backyard	layer	3	Positive	5241	1	1	1	1	1	1
gondar	femal	13	local	backyard	layer	4	Negative	285	1	1	0	1	1	1
gondar	femal	13	local	backyard	layer	5	Positive	880	1	1	1	1	1	1
gondar	femal	13	local	backyard	layer	6	Negative	381	1	1	0	1	1	1
gondar	femal	13	local	backyard	layer	7	Positive	9315	1	1	1	1	1	1
gondar	femal	13	local	backyard	layer	8	Negative	49	1	1	0	1	1	1
gondar	femal	13	local	backyard	layer	9	Positive	1329	1	1	1	1	1	1
gondar	femal	13	local	backyard	layer	10	Negative	49	1	1	0	1	1	1
gondar	femal	13	local	backyard	layer	11	Negative	270	1	1	0	1	1	1
gondar	femal	13	local	backyard	layer	12	Negative	173	1	1	0	1	1	1
gondar	femal	13	local	backyard	layer	13	Negative	67	1	1	0	1	1	1
gondar	femal	13	local	backyard	layer	14	Negative	62	1	1	0	1	1	1
gondar	femal	13	local	backyard	layer	15	Negative	11	1	1	0	1	1	1
gondar	femal	13	bovance	backyard	layer	16	Negative	76	1	1	0	1	1	0
gondar	femal	13	bovance	backyard	layer	17	Negative	81	1	1	0	1	1	0
gondar	femal	13	bovance	backyard	layer	18	Negative	208	1	1	0	1	1	0
gondar	femal	13	bovance	backyard	layer	19	Negative	11	1	1	0	1	1	0
gondar	femal	13	bovance	backyard	layer	20	Positive	2669	1	1	1	1	1	0
gondar	femal	13	bovance	backyard	layer	21	Negative	123	1	1	0	1	1	0
gondar	femal	13	bovance	backyard	layer	22	Negative	71	1	1	0	1	1	0
gondar	femal	13	bovance	backyard	layer	23	Negative	67	1	1	0	1	1	0
gondar	femal	13	bovance	backyard	layer	24	Negative	44	1	1	0	1	1	0
gondar	femal	13	bovance	backyard	layer	25	Negative	27	1	1	0	1	1	0
gondar	femal	13	bovance	backyard	layer	26	Negative	27	1	1	0	1	1	0
gondar	femal	13	bovance	backyard	layer	27	Negative	62	1	1	0	1	1	0
gondar	femal	13	bovance	backyard	layer	28	Negative	19	1	1	0	1	1	0
gondar	femal	13	bovance	backyard	layer	29	Negative	572	1	1	0	1	1	0
gondar	femal	13	bovance	backyard	layer	30	Negative	148	1	1	0	1	1	0
gondar	femal	13	bovance	backyard	layer	31	Negative	81	1	1	0	1	1	0
gondar	femal	13	bovance	backyard	layer	32	Negative	128	1	1	0	1	1	0
gondar	femal	13	bovance	backyard	layer	33	Positive	903	1	1	1	1	1	0
gondar	femal	13	bovance	backyard	layer	34	Negative	95	1	1	0	1	1	0
gondar	femal	13	bovance	backyard	layer	35	Positive	765	1	1	1	1	1	0
gondar	femal	13	bovance	backyard	layer	36	Negative	193	1	1	0	1	1	0
gondar	femal	13	bovance	backyard	layer	37	Negative	312	1	1	0	1	1	0
gondar	femal	13	sauso	backyard	layer	38	Negative	208	1	1	0	1	1	0
gondar	femal	13	sauso	backyard	layer	39	Negative	228	1	1	0	1	1	0
gondar	male	2	sauso	backyard	dual	40	Negative	148	0	1	0	2	0	0
gondar	male	2	sauso	backyard	dual	41	Negative	109	0	1	0	2	0	0
gondar	male	2	sauso	backyard	dual	42	Positive	3244	0	1	1	2	0	0
gondar	male	2	sauso	backyard	dual	43	Negative	264	0	1	0	2	0	0
gondar	male	2	sauso	backyard	dual	44	Negative	23	0	1	0	2	0	0
gondar	male	2	sauso	backyard	dual	45	Negative	1	0	1	0	2	0	0
gondar	male	2	local	backyard	dual	46	Negative	67	0	1	0	2	0	1
gondar	male	2	local	backyard	dual	47	Negative	114	0	1	0	2	0	1
gondar	male	2	local	backyard	dual	48	Negative	158	0	1	0	2	0	1
gondar	male	2	local	backyard	dual	49	Positive	1096	0	1	1	2	0	1
gondar	male	3	local	backyard	dual	50	Negative	365	0	1	0	2	0	1
gondar	male	3	local	backyard	dual	51	Positive	10776	0	1	1	2	0	1
gondar	male	3	local	backyard	dual	52	Negative	76	0	1	0	2	0	1
gondar	male	3	bovance	backyard	dual	53	Negative	550	0	1	0	2	0	0
gondar	male	3	bovance	backyard	dual	54	Negative	208	0	1	0	2	0	0
gondar	male	3	bovance	backyard	dual	55	Negative	44	0	1	0	2	0	0
gondar	male	3	bovance	backyard	dual	56	Negative	62	0	1	0	2	0	0
gondar	male	3	bovance	backyard	dual	57	Negative	27	0	1	0	2	0	0
gondar	male	3	bovance	backyard	dual	58	Negative	31	0	1	0	2	0	0
gondar	male	3	bovance	backyard	dual	59	Negative	40	0	1	0	2	0	0
gondar	femal	12	bovance	backyard	broiler	60	Negative	198	1	1	0	0	1	0
gondar	femal	12	bovance	backyard	broiler	61	Positive	4155	1	1	1	0	1	0
gondar	femal	12	sauso	backyard	broiler	62	Positive	4269	1	1	1	0	1	0
gondar	femal	12	sauso	backyard	broiler	63	Negative	31	1	1	0	0	1	0
gondar	femal	12	sauso	backyard	broiler	64	Negative	62	1	1	0	0	1	0
gondar	femal	12	sauso	backyard	broiler	65	Negative	40	1	1	0	0	1	0
gondar	femal	12	sauso	backyard	broiler	66	Negative	27	1	1	0	0	1	0
gondar	femal	12	sauso	backyard	broiler	67	Negative	429	1	1	0	0	1	0
gondar	femal	12	sauso	backyard	broiler	68	Negative	123	1	1	0	0	1	0
gondar	femal	12	sauso	backyard	broiler	69	Positive	7361	1	1	1	0	1	0
gondar	femal	12	sauso	backyard	broiler	70	Negative	53	1	1	0	0	1	0
gondar	femal	12	sauso	backyard	broiler	71	Negative	49	1	1	0	0	1	0
gondar	femal	12	sauso	backyard	broiler	72	Negative	40	1	1	0	0	1	0
gondar	femal	12	sauso	backyard	broiler	73	Negative	44	1	1	0	0	1	0
gondar	femal	12	sauso	backyard	broiler	74	Negative	44	1	1	0	0	1	0
gondar	femal	12	sauso	backyard	broiler	75	Negative	35	1	1	0	0	1	0
gondar	femal	12	sauso	backyard	broiler	76	Negative	81	1	1	0	0	1	0
gondar	femal	12	sauso	backyard	broiler	77	Negative	62	1	1	0	0	1	0
gondar	femal	12	sauso	backyard	broiler	78	Negative	23	1	1	0	0	1	0
gondar	femal	12	local	backyard	broiler	79	Negative	23	1	1	0	0	1	1
gondar	male	5	local	deep litter	broiler	80	Negative	49	0	0	0	0	0	1
gondar	male	6	local	deep litter	broiler	81	Positive	1257	0	0	1	0	0	1
gondar	male	7	local	deep litter	broiler	82	Negative	365	0	0	0	0	1	1
gondar	male	7	local	deep litter	broiler	83	Negative	275	0	0	0	0	1	1
gondar	male	9	local	deep litter	broiler	84	Positive	12321	0	0	1	0	1	1
gondar	male	8	local	deep litter	broiler	85	Positive	612	0	0	1	0	1	1
gondar	male	9	local	deep litter	broiler	86	Negative	62	0	0	0	0	1	1
gondar	male	7	local	deep litter	broiler	87	Negative	35	0	0	0	0	1	1
gondar	male	5	local	deep litter	broiler	88	Negative	589	0	0	0	0	0	1
gondar	male	7	local	deep litter	broiler	89	Negative	104	0	0	0	0	1	1
gondar	male	7	local	deep litter	broiler	90	Negative	81	0	0	0	0	1	1
gondar	male	7	local	deep litter	broiler	91	Negative	123	0	0	0	0	1	1
gondar	male	8	local	deep litter	broiler	92	Positive	2617	0	0	1	0	1	1
gondar	male	7	local	deep litter	broiler	93	Negative	541.415	0	0	0	0	1	1
gondar	male	9	local	deep litter	broiler	94	Positive	645.63	0	0	1	0	1	1
gondar	male	7	local	deep litter	broiler	95	Negative	95.5433	0	0	0	0	1	1
gondar	male	6	local	deep litter	broiler	96	Negative	173.493	0	0	0	0	0	1
gondar	male	8	local	deep litter	broiler	97	Negative	74.7479	0	0	0	0	1	1
gondar	male	7	local	deep litter	broiler	98	Negative	54.4712	0	0	0	0	1	1
gondar	male	5	local	deep litter	broiler	99	Negative	1	0	0	0	0	0	1
gondar	male	5	bovance	deep litter	broiler	100	Negative	5.93744	0	0	0	0	0	0
gondar	femal	6	bovance	deep litter	broiler	101	Negative	2.76991	1	0	0	0	6	0
gondar	femal	7	bovance	deep litter	broiler	102	Negative	87.17	1	0	0	0	1	0
gondar	femal	10	bovance	deep litter	broiler	103	Negative	5.93744	1	0	0	0	1	0
gondar	femal	9	bovance	deep litter	broiler	104	Negative	62.5115	1	0	0	0	1	0
gondar	femal	10	bovance	deep litter	broiler	105	Negative	103.984	1	0	0	0	1	0
mak	femal	7	bovance	deep litter	broiler	106	Negative	1	1	0	0	0	1	0
mak	femal	5	bovance	deep litter	broiler	107	Negative	1	1	0	0	0	0	0
mak	femal	9	bovance	deep litter	broiler	108	Negative	9.27469	1	0	0	0	1	0
mak	femal	5	bovance	deep litter	broiler	109	Negative	27.2813	1	0	0	0	0	0
mak	femal	5	bovance	deep litter	broiler	110	Negative	9.27469	1	0	0	0	0	0
mak	femal	8	sauso	deep litter	broiler	111	Negative	1	1	0	0	0	1	0
mak	femal	6	sauso	deep litter	broiler	112	Negative	463.206	1	0	0	0	0	0
mak	femal	8	sauso	deep litter	broiler	113	Negative	91.3479	1	0	0	0	1	0
mak	femal	6	sauso	deep litter	broiler	114	Negative	129.668	1	0	0	0	0	0
mak	femal	8	sauso	deep litter	broiler	115	Negative	1	1	0	0	0	1	0
mak	femal	6	sauso	deep litter	broiler	116	Negative	282.585	1	0	0	0	0	0
mak	femal	4	sauso	deep litter	broiler	117	Negative	19.8807	1	0	0	0	0	0
mak	femal	5	sauso	deep litter	broiler	118	Positive	792.067	1	0	1	0	0	0
mak	femal	8	sauso	deep litter	broiler	119	Negative	16.268	1	0	0	0	1	0
mak	femal	6	sauso	deep litter	broiler	120	Negative	42.6153	1	0	0	0	0	0
mak	femal	3	sauso	deep litter	broiler	121	Positive	1181.67	1	0	1	0	0	0
mak	femal	2	local	deep litter	broiler	122	Negative	1	1	0	0	0	0	1
mak	femal	8	local	deep litter	broiler	123	Negative	1	1	0	0	0	1	1
mak	femal	4	local	deep litter	broiler	124	Negative	1	1	0	0	0	0	1
mak	femal	6	local	deep litter	broiler	125	Negative	1	1	0	0	0	0	1
mak	femal	5	local	deep litter	broiler	126	Negative	448.669	1	0	0	0	0	1
mak	femal	5	local	deep litter	broiler	127	Negative	273.32	1	0	0	0	0	1
mak	femal	2	local	deep litter	broiler	128	Negative	34.8711	1	0	0	0	0	1
mak	femal	5	local	deep litter	broiler	129	Negative	1	1	0	0	0	0	1
mak	femal	2	local	deep litter	broiler	130	Negative	1	1	0	0	0	0	1
mak	femal	7	sauso	deep litter	broiler	131	Negative	34.8711	1	0	0	0	1	0
mak	femal	5	sauso	deep litter	broiler	132	Negative	9.27469	1	0	0	0	0	0
mak	femal	6	sauso	deep litter	broiler	133	Negative	1	1	0	0	0	0	0
mak	femal	5	sauso	deep litter	broiler	134	Negative	1	1	0	0	0	0	0
mak	femal	9	sauso	deep litter	broiler	135	Negative	1	1	0	0	0	1	0
mak	femal	9	sauso	deep litter	broiler	136	Negative	16.268	1	0	0	0	1	0
mak	femal	9	sauso	deep litter	broiler	137	Positive	1939.6	1	0	1	0	1	0
mak	femal	9	sauso	deep litter	dual	138	Negative	58.4788	1	0	0	2	1	0
mak	femal	9	sauso	deep litter	dual	139	Negative	1	1	0	0	2	1	0
mak	femal	9	sauso	deep litter	dual	140	Negative	95.5433	1	0	0	2	1	0
mak	femal	5	sauso	deep litter	dual	141	Negative	1	1	0	0	2	0	0
mak	femal	12	sauso	deep litter	dual	142	Negative	83.0101	1	0	0	2	1	0
mak	femal	12	sauso	deep litter	dual	143	Negative	1	1	0	0	2	1	0
mak	femal	10	sauso	deep litter	dual	144	Negative	16.268	1	0	0	2	1	0
mak	femal	12	bovance	deep litter	dual	145	Negative	27.2813	1	0	0	2	1	0
mak	femal	12	bovance	deep litter	dual	146	Positive	2256.89	1	0	1	2	1	0
mak	femal	12	bovance	deep litter	dual	147	Negative	38.7256	1	0	0	2	1	0
mak	femal	5	bovance	deep litter	dual	148	Negative	125.352	1	0	0	2	0	0
mak	femal	5	bovance	deep litter	dual	149	Negative	1	1	0	0	2	0	0
mak	femal	5	bovance	deep litter	dual	150	Negative	27.2813	1	0	0	2	0	0
mak	femal	6	bovance	deep litter	dual	151	Negative	1	1	0	0	2	0	0
mak	femal	5	bovance	deep litter	dual	152	Negative	38.7256	1	0	0	2	0	0
mak	femal	4	bovance	deep litter	dual	153	Negative	1	1	0	0	2	0	0
mak	femal	5	bovance	deep litter	dual	154	Negative	1	1	0	0	2	0	0
mak	femal	5	bovance	deep litter	dual	155	Negative	1	1	0	0	2	0	0
mak	femal	5	bovance	deep litter	dual	156	Positive	1829.34	1	0	1	2	0	0
mak	femal	8	bovance	deep litter	dual	157	Negative	42.6153	1	0	0	2	1	0
mak	femal	8	bovance	deep litter	dual	158	Negative	16.268	1	0	0	2	1	0
mak	femal	9	bovance	deep litter	dual	159	Negative	23.5545	1	0	0	2	1	0
mak	femal	7	local	deep litter	dual	160	Negative	46.5376	1	0	0	2	1	1
mak	femal	6	local	deep litter	dual	161	Negative	1	1	0	0	2	0	1
mak	femal	10	local	deep litter	dual	162	Negative	1	1	0	0	2	1	1
mak	femal	7	local	deep litter	dual	163	Negative	1	1	0	0	2	1	1
mak	femal	9	local	deep litter	dual	164	Negative	50.4902	1	0	0	2	1	1
mak	femal	4	local	deep litter	dual	165	Negative	1	1	0	0	2	0	1
mak	femal	9	local	deep litter	dual	` 166	Negative	250.284	1	0	0	2	1	1
mak	femal	6	local	deep litter	dual	167	Positive	4825.74	1	0	1	2	0	1
mak	femal	8	local	deep litter	dual	168	Negative	66.5681	1	0	0	2	1	1
mak	femal	9	local	deep litter	dual	169	Negative	147.058	1	0	0	2	1	1
mak	femal	7	local	backyard	dual	170	Negative	1	1	1	0	2	1	1
mak	femal	7	local	backyard	dual	171	Positive	7400.68	1	1	1	2	1	1
mak	femal	7	local	backyard	dual	172	Negative	12.7272	1	1	0	2	1	1
mak	femal	5	local	backyard	dual	173	Negative	31.0551	1	1	0	2	0	1
mak	femal	4	local	backyard	dual	174	Negative	78.8692	1	1	0	2	0	1
mak	femal	3	local	backyard	dual	175	Negative	112.487	1	1	0	2	0	1
mak	femal	7	local	backyard	dual	176	Negative	99.7555	1	1	0	2	1	1
mak	femal	7	local	backyard	dual	177	Positive	1128.94	1	1	1	2	1	1
mak	femal	7	local	backyard	dual	178	Negative	259.476	1	1	0	2	1	1
mak	femal	7	local	backyard	dual	179	Positive	3278.2	1	1	1	2	1	1
mak	femal	7	local	backyard	dual	180	Negative	42.6153	1	1	0	2	1	1
mak	femal	7	local	backyard	dual	181	Positive	1605.23	1	1	1	2	1	1
mak	femal	7	local	backyard	dual	182	Negative	125.352	1	1	0	2	1	1
mak	femal	7	local	backyard	dual	183	Negative	91.3479	1	1	0	2	1	1
mak	femal	7	local	backyard	dual	184	Negative	191.326	1	1	0	2	1	1
mak	femal	7	local	backyard	dual	185	Negative	11.1936	1	1	0	2	1	1
mak	femal	7	sauso	backyard	dual	186	Negative	90.9222	1	1	0	2	1	0
mak	femal	7	sauso	backyard	dual	187	Negative	37.4803	1	1	0	2	1	0
mak	femal	7	sauso	backyard	dual	188	Negative	49.4154	1	1	0	2	1	0
mak	femal	7	sauso	backyard	dual	189	Negative	45.4042	1	1	0	2	1	0
mak	male	1	sauso	backyard	broiler	190	Negative	69.8851	0	1	0	0	0	0
mak	male	1	sauso	backyard	broiler	191	Negative	14.7581	0	1	0	0	0	0
mak	male	1	sauso	backyard	broiler	192	Negative	74.0514	0	1	0	0	0	0
west dem	male	1	sauso	backyard	broiler	193	Negative	299.694	0	1	0	0	0	0
west dem	male	1	sauso	backyard	broiler	194	Negative	116.761	0	1	0	0	0	0
west dem	male	1	sauso	backyard	broiler	195	Positive	929.623	0	1	1	0	0	0
west dem	male	1	sauso	backyard	broiler	196	Negative	33.5731	0	1	0	0	0	0
west dem	male	1	sauso	backyard	broiler	197	Negative	33.5731	0	1	0	0	0	0
west dem	male	1	sauso	backyard	broiler	198	Negative	37.4803	0	1	0	0	0	0
west dem	male	2	local	backyard	broiler	199	Negative	61.6209	0	1	0	0	0	1
west dem	male	3	local	backyard	broiler	200	Negative	11.1936	0	1	0	0	0	1
west dem	femal	7	local	backyard	layer	201	Negative	121.123	1	1	0	1	1	1
west dem	femal	8	local	backyard	layer	202	Negative	82.4475	1	1	0	1	1	1
west dem	femal	7	local	backyard	layer	203	Positive	2046.29	1	1	1	1	1	1
west dem	femal	9	local	backyard	layer	204	Negative	564.065	1	1	0	1	1	1
west dem	femal	5	local	backyard	layer	205	Negative	41.425	1	1	0	1	0	1
west dem	femal	9	local	backyard	layer	206	Positive	4099.63	1	1	1	1	1	1
west dem	femal	7	local	backyard	layer	207	Negative	280.777	1	1	0	1	1	1
west dem	femal	8	local	backyard	layer	208	Negative	61.6209	1	1	0	1	1	1
west dem	femal	9	local	backyard	layer	209	Positive	1660.11	1	1	1	1	1	1
west dem	femal	6	local	backyard	layer	210	Positive	10488.1	1	1	1	1	0	1
west dem	femal	3	bovance	backyard	layer	211	Negative	112.415	1	1	0	1	0	0
west dem	femal	6	bovance	backyard	layer	212	Positive	670.425	1	1	1	1	0	0
west dem	femal	6	bovance	backyard	layer	213	Negative	37.4803	1	1	0	1	0	0
west dem	femal	7	bovance	backyard	layer	214	Negative	299.694	1	1	0	1	1	0
west dem	femal	10	bovance	backyard	layer	215	Positive	4717.35	1	1	1	1	1	0
west dem	femal	9	bovance	backyard	layer	216	Negative	309.195	1	1	0	1	1	0
west dem	femal	6	bovance	backyard	layer	217	Negative	49.4154	1	1	0	1	0	0
west dem	femal	12	bovance	backyard	layer	218	Positive	929.623	1	1	1	1	1	0
west dem	femal	11	bovance	backyard	layer	219	Negative	143.135	1	1	0	1	1	0
west dem	femal	10	bovance	backyard	layer	220	Negative	112.415	1	1	0	1	1	0
west dem	femal	9	sauso	backyard	layer	221	Positive	6876.95	1	1	1	1	1	0
west dem	femal	10	sauso	backyard	layer	222	Positive	3991.45	1	1	1	1	1	0
west dem	femal	11	sauso	backyard	layer	223	Negative	238.643	1	1	0	1	1	0
west dem	femal	9	sauso	backyard	layer	224	Negative	61.6209	1	1	0	1	1	0
west dem	femal	9	sauso	backyard	layer	225	Negative	61.6209	1	1	0	1	1	0
west dem	femal	9	sauso	backyard	layer	226	Positive	634.787	1	1	1	1	1	0
west dem	femal	8	sauso	backyard	layer	227	Negative	78.2392	1	1	0	1	1	0
west dem	femal	9	sauso	backyard	layer	228	Negative	22.1157	1	1	0	1	1	0
west dem	femal	10	sauso	backyard	layer	229	Positive	6261.5	1	1	1	1	1	0
west dem	femal	9	sauso	backyard	layer	230	Negative	90.9222	1	1	0	1	1	0
west dem	femal	9	sauso	backyard	layer	231	Negative	69.8851	1	1	0	1	1	0
west dem	femal	9	local	backyard	layer	232	Negative	99.4694	1	1	0	1	1	1
west dem	femal	9	local	backyard	layer	233	Negative	14.7581	1	1	0	1	1	1
west dem	femal	9	local	backyard	layer	234	Negative	82.4475	1	1	0	1	1	1
west dem	femal	9	local	backyard	layer	235	Negative	69.8851	1	1	0	1	1	1
west dem	femal	9	local	backyard	layer	236	Positive	629.711	1	1	1	1	1	1
west dem	femal	9	local	backyard	layer	237	Negative	69.8851	1	1	0	1	1	1
west dem	femal	9	local	backyard	layer	238	Negative	45.4042	1	1	0	1	1	1
west dem	femal	9	local	backyard	layer	239	Positive	10422.5	1	1	1	1	1	1
west dem	femal	9	local	backyard	layer	240	Negative	86.6755	1	1	0	1	1	1
west dem	femal	9	local	deep litter	layer	241	Negative	183.523	1	0	0	1	1	1
west dem	femal	9	local	deep litter	layer	242	Positive	1472.68	1	0	1	1	1	1
west dem	femal	9	local	deep litter	layer	243	Negative	11.1936	1	0	0	1	1	1
west dem	femal	9	local	deep litter	layer	244	Positive	2318.99	1	0	1	1	1	1
west dem	femal	9	local	deep litter	layer	245	Negative	25.8859	1	0	0	1	1	1
west dem	femal	9	local	deep litter	layer	246	Positive	2663.99	1	0	1	1	1	1
west dem	femal	9	local	deep litter	layer	247	Negative	165.461	1	0	0	1	1	1
east dem	femal	9	local	deep litter	layer	248	Positive	1347.1	1	0	1	1	1	1
east dem	femal	9	local	deep litter	layer	249	Negative	609.443	1	0	0	1	1	1
east dem	femal	9	sauso	deep litter	layer	250	Negative	53.4565	1	0	0	1	1	0
east dem	male	2	sauso	deep litter	broiler	251	Positive	3787.86	0	0	1	0	0	0
east dem	male	2	sauso	deep litter	broiler	252	Negative	86.6755	0	0	0	0	0	0
east dem	male	2	sauso	deep litter	broiler	253	Negative	533.995	0	0	0	0	0	0
east dem	male	2	sauso	deep litter	broiler	254	Negative	220.126	0	0	0	0	0	0
east dem	male	2	bovance	deep litter	broiler	255	Negative	39.4973	0	0	0	0	0	0
east dem	male	2	bovance	deep litter	broiler	256	Negative	181.482	0	0	0	0	0	0
east dem	male	2	bovance	deep litter	broiler	257	Negative	6.05576	0	0	0	0	0	0
east dem	male	2	bovance	deep litter	broiler	258	Positive	2382.01	0	0	1	0	0	0
east dem	male	2	bovance	deep litter	broiler	259	Negative	106.056	0	0	0	0	0	0
east dem	male	2	bovance	deep litter	broiler	260	Negative	59.6441	0	0	0	0	0	0
east dem	male	2	bovance	deep litter	broiler	261	Negative	55.5566	0	0	0	0	0	0
east dem	male	2	bovance	deep litter	broiler	262	Negative	35.566	0	0	0	0	0	0
east dem	male	2	bovance	deep litter	broiler	263	Negative	20.2769	0	0	0	0	0	0
east dem	male	2	bovance	deep litter	broiler	264	Negative	20.2769	0	0	0	0	0	0
east dem	male	2	bovance	deep litter	broiler	265	Negative	51.4963	0	0	0	0	0	0
east dem	male	2	bovance	deep litter	broiler	266	Negative	12.9808	0	0	0	0	0	0
east dem	male	2	local	deep litter	broiler	267	Negative	507.195	0	0	0	0	0	1
east dem	male	2	local	deep litter	broiler	268	Negative	127.85	0	0	0	0	0	1
east dem	male	2	local	deep litter	broiler	269	Negative	67.8946	0	0	0	0	0	1
east dem	male	2	local	deep litter	broiler	270	Negative	110.385	0	0	0	0	0	1
east dem	male	2	local	deep litter	broiler	271	Positive	802.656	0	0	1	0	0	1
east dem	femal	2	local	backyard	dual	272	Negative	80.4409	1	1	0	2	0	1
east dem	femal	2	local	backyard	dual	273	Positive	678.928	1	1	1	2	0	1
east dem	femal	2	sauso	backyard	dual	274	Negative	1	1	1	0	2	0	0
east dem	femal	2	sauso	backyard	layer	275	Negative	55.5566	1	1	0	1	0	0
east dem	femal	2	sauso	backyard	layer	276	Negative	97.4472	1	1	0	1	0	0
east dem	femal	2	sauso	backyard	layer	277	Negative	136.667	1	1	0	1	0	0
east dem	femal	2	sauso	backyard	layer	278	Positive	1039.24	1	1	1	1	0	0
east dem	femal	2	sauso	backyard	layer	279	Negative	326.289	1	1	0	1	0	0
east dem	femal	2	sauso	backyard	layer	280	Positive	8986.1	1	1	1	1	0	0
east dem	femal	2	sauso	backyard	layer	281	Negative	63.7572	1	1	0	1	0	0
east dem	femal	2	sauso	backyard	layer	282	Negative	487.306	1	1	0	1	0	0
east dem	femal	2	bovance	backyard	layer	283	Negative	181.482	1	1	0	1	0	0
east dem	femal	2	bovance	backyard	layer	284	Negative	35.566	1	1	0	1	0	0
east dem	femal	2	bovance	backyard	layer	285	Negative	51.4963	1	1	0	1	0	0
east dem	femal	2	bovance	backyard	layer	286	Negative	20.2769	1	1	0	1	0	0
east dem	femal	2	bovance	backyard	layer	287	Negative	24.0239	1	1	0	1	0	0
east dem	femal	2	bovance	backyard	layer	288	Negative	31.674	1	1	0	1	0	0
east dem	femal	2	bovance	backyard	layer	289	Negative	172.429	1	1	0	1	0	0
east dem	femal	2	bovance	backyard	layer	290	Positive	3711.91	1	1	1	1	0	0
east dem	femal	2	bovance	backyard	layer	291	Positive	3813.51	1	1	1	1	0	0
east dem	femal	2	bovance	backyard	layer	292	Negative	24.0239	1	1	0	1	0	0
east dem	femal	2	bovance	backyard	layer	293	Negative	51.4963	1	1	0	1	0	0
east dem	femal	2	bovance	backyard	layer	294	Negative	31.674	1	1	0	1	0	0
east dem	femal	2	sauso	backyard	layer	295	Negative	20.2769	1	1	0	1	0	0
east dem	femal	2	sauso	backyard	layer	296	Negative	428.089	1	1	0	1	0	0
east dem	femal	2	sauso	backyard	layer	297	Negative	106.056	1	1	0	1	0	0
east dem	femal	2	sauso	backyard	layer	298	Positive	7300.21	1	1	1	1	0	0
east dem	femal	2	sauso	backyard	layer	299	Negative	43.4645	1	1	0	1	0	0
east dem	femal	2	sauso	backyard	layer	300	Negative	39.4973	1	1	0	1	0	0
east dem	femal	2	sauso	backyard	layer	301	Negative	31.674	1	1	0	1	0	0
east dem	femal	2	sauso	backyard	layer	302	Negative	35.566	1	1	0	1	0	0
east dem	femal	2	sauso	backyard	layer	303	Negative	35.566	1	1	0	1	0	0
east dem	male	2	sauso	deep litter	broiler	304	Negative	35.566	0	0	0	0	0	0
east dem	male	2	sauso	deep litter	broiler	305	Negative	67.8946	0	0	0	0	0	0
east dem	male	2	local	deep litter	broiler	306	Negative	55.5566	0	0	0	0	0	1
east dem	male	2	local	deep litter	broiler	307	Negative	16.5921	0	0	0	0	0	1
east dem	male	2	local	deep litter	broiler	308	Negative	167.918	0	0	0	0	0	1
east dem	male	2	local	deep litter	broiler	309	Negative	190.576	0	0	0	0	0	1
east dem	male	2	local	deep litter	broiler	310	Negative	227.336	0	0	0	0	0	1
east dem	male	2	local	deep litter	broiler	311	Negative	245.927	0	0	0	0	0	1
east dem	male	2	local	deep litter	broiler	312	Negative	43.4645	0	0	0	0	0	1
east dem	male	2	local	deep litter	broiler	313	Negative	93.1682	0	0	0	0	0	1
east dem	male	2	local	deep litter	broiler	314	Positive	2955.41	0	0	1	0	0	1
east dem	femal	10	local	backyard	layer	315	Negative	231.971	1	1	0	1	1	1
east dem	femal	10	local	backyard	layer	316	Negative	55.5566	1	1	0	1	1	1
east dem	femal	12	local	backyard	layer	317	Positive	2000.81	1	1	1	1	1	1
east dem	femal	11	local	backyard	layer	318	Positive	5026.12	1	1	1	1	1	1
east dem	femal	10	local	backyard	layer	319	Positive	4077.63	1	1	1	1	1	1
east dem	femal	13	local	backyard	layer	320	Negative	250.595	1	1	0	1	1	1
east dem	femal	12	bovance	backyard	layer	321	Positive	781.906	1	1	1	1	1	0
east dem	femal	10	bovance	backyard	layer	322	Negative	335.873	1	1	0	1	1	0
east dem	femal	13	bovance	backyard	layer	323	Positive	8328.5	1	1	1	1	1	0
east dem	femal	11	bovance	backyard	layer	324	Positive	1183.67	1	1	1	1	1	0
east dem	femal	12	bovance	backyard	layer	325	Negative	39.4973	1	1	0	1	1	0
east dem	male	5	bovance	backyard	broiler	326	Negative	236.615	0	1	0	0	0	0
east dem	male	5	bovance	backyard	broiler	327	Negative	149.988	0	1	0	0	0	0
east dem	male	6	bovance	backyard	broiler	328	Negative	55.5566	0	1	0	0	0	0
east dem	male	4	bovance	backyard	broiler	329	Negative	51.4963	0	1	0	0	0	0
east dem	male	6	bovance	backyard	broiler	330	Negative	6.05576	0	1	0	0	0	0
east dem	male	8	sauso	backyard	broiler	331	Negative	63.7572	0	1	0	0	1	0
east dem	male	9	sauso	backyard	broiler	332	Negative	67.8946	0	1	0	0	1	0
east dem	male	4	sauso	backyard	broiler	333	Negative	1	0	1	0	0	0	0
east dem	male	6	sauso	backyard	broiler	334	Negative	39.4973	0	1	0	0	0	0
east dem	male	5	sauso	backyard	broiler	335	Positive	1119.27	0	1	1	0	0	0
east dem	male	5	sauso	backyard	broiler	336	Negative	345.482	0	1	0	0	0	0
east dem	male	4	sauso	backyard	broiler	337	Negative	195.139	0	1	0	0	0	0
east dem	male	5	sauso	backyard	broiler	338	Positive	12388.9	0	1	1	0	0	0
east dem	male	7	sauso	backyard	broiler	339	Negative	542.172	0	1	0	0	1	0
east dem	male	8	sauso	backyard	broiler	340	Negative	55.5566	0	1	0	0	1	0
east dem	male	5	sauso	backyard	broiler	341	Negative	27.825	0	1	0	0	0	0
east dem	male	7	sauso	backyard	broiler	342	Negative	93.8688	0	1	0	0	1	0
east dem	male	5	sauso	backyard	broiler	343	Positive	2078.49	0	1	1	0	0	0
east dem	male	4	sauso	backyard	broiler	344	Negative	581.697	0	1	0	0	0	0
east dem	male	5	local	backyard	broiler	345	Negative	51.8836	0	1	0	0	0	1
east dem	male	8	local	backyard	broiler	346	Positive	4150.77	0	1	1	0	1	1
east dem	femal	2	sauso	deep litter	layer	347	Negative	295.154	1	0	0	1	0	0
east dem	femal	2	sauso	deep litter	layer	348	Negative	72.5969	1	0	0	1	0	0
east dem	femal	3	sauso	deep litter	layer	349	Positive	1688.65	1	0	1	1	0	0
east dem	male	1	sauso	deep litter	broiler	350	Negative	64.2366	0	0	0	0	0	0
east dem	femal	2	sauso	deep litter	layer	351	Negative	39.7943	1	0	0	1	0	0
east dem	femal	2	sauso	deep litter	layer	352	Positive	1203.42	1	0	1	1	0	0
east dem	femal	2	sauso	deep litter	layer	353	Negative	47.8219	1	0	0	1	0	0
east dem	femal	4	sauso	deep litter	layer	354	Negative	247.776	1	0	0	1	0	0
east dem	femal	3	sauso	deep litter	layer	355	Negative	160.125	1	0	0	1	0	0
gondar	femal	4	sauso	deep litter	layer	356	Negative	64.2366	1	0	0	1	0	0
gondar	femal	8	sauso	deep litter	layer	357	Negative	60.0926	1	0	0	1	1	0
gondar	male	1	sauso	deep litter	broiler	358	Negative	13.0784	0	0	0	0	0	0
gondar	male	1	sauso	deep litter	broiler	359	Negative	76.8108	0	0	0	0	0	0
gondar	male	1	sauso	deep litter	broiler	360	Negative	192.009	0	0	0	0	0	0
gondar	male	1	sauso	deep litter	broiler	361	Negative	13.0784	0	0	0	0	0	0
gondar	male	1	sauso	deep litter	broiler	362	Positive	2411.48	0	0	1	0	0	0
gondar	male	1	sauso	deep litter	broiler	363	Negative	115.592	0	0	0	0	0	0
gondar	male	1	sauso	deep litter	broiler	364	Negative	68.4051	0	0	0	0	0	0
gondar	male	1	sauso	deep litter	broiler	365	Negative	64.2366	0	0	0	0	0	0
gondar	male	1	sauso	deep litter	broiler	366	Negative	98.18	0	0	0	0	0	0
gondar	male	1	sauso	deep litter	broiler	367	Negative	137.694	0	0	0	0	0	0
gondar	male	1	sauso	deep litter	broiler	368	Negative	47.8219	0	0	0	0	0	0
gondar	femal	5	sauso	backyard	dual	369	Negative	72.5969	1	1	0	2	0	0
mak	femal	4	sauso	backyard	dual	370	Negative	182.847	1	1	0	2	0	0
mak	femal	4	local	backyard	layer	371	Negative	224.384	1	1	0	1	0	1
mak	femal	5	local	backyard	layer	372	Negative	47.8219	1	1	0	1	0	1
mak	femal	3	local	backyard	layer	373	Negative	387.044	1	1	0	1	0	1
mak	femal	2	local	backyard	layer	374	Negative	102.508	1	1	0	1	0	1
mak	femal	3	local	backyard	layer	375	Positive	972.31	1	1	1	1	0	1
mak	femal	3	local	backyard	layer	376	Negative	55.9744	1	1	0	1	0	1
mak	femal	3	local	backyard	layer	377	Negative	128.811	1	1	0	1	0	1
mak	femal	5	local	backyard	layer	378	Positive	766.93	1	1	1	1	0	1
mak	femal	5	local	backyard	layer	379	Negative	187.423	1	1	0	1	0	1
mak	male	7	local	backyard	broiler	380	Negative	271.371	0	1	0	0	1	1
west dem	male	4	local	backyard	broiler	381	Negative	164.647	0	1	0	0	0	1
west dem	male	5	local	backyard	broiler	382	Negative	142.156	0	1	0	0	0	1
west dem	male	4	bovance	backyard	broiler	383	Negative	72.5969	0	1	0	0	0	0
west dem	male	4	bovance	backyard	broiler	384	Positive	1571.54	0	1	1	0	0	0
west dem	male	5	bovance	backyard	broiler	385	Positive	10003.1	0	1	1	0	0	0
