# Supplementary material for: Serological and molecular detection of infectious laryngotracheitis virus in chickens in Central Gondar Zone, Ethiopia
Source: Front Vet Sci. 2025 Mar 3;12:1517373. doi: 10.3389/fvets.2025.1517373 (PMC11913453; doi:10.3389/fvets.2025.1517373)
Supplement: Supplementary file 1 [file Data_Sheet_1.ZIP › PCR Data.xlsx]

## Sheet: Sheet1
code	Region	sex	age	pupose	Producation system	PCR result
1	East Dembya	female	8month	layer	Backyard	Positive
2	East Dembya	female	8month	dual	Backyard	Negative
3	East Dembya	female	6month	layer	Backyard	Negative
4	Maksegnit	female	7month	dual	Backyard	Negative
5	Gondar City	male	1month	broiler	Backyard	Positive
6	Maksegnit	male	4month	dual	Backyard	Negative
7	Maksegnit	male	2month	layer	commercial	Negative
8	West Dembya	male	4month	dual	commercial	Negative
9	West Dembya	male	2month	layer	commercial	Negative
10	Gondar City	male	2month	layer	commercial	Negative
11	East Dembya	male	2month	broiler	commercial	Negative
12	East Dembya	female	10month	layer	commercial	Negative
13	East Dembya	female	10month	dual	Backyard	Negative
14	East Dembya	female	10month	layer	Backyard	Negative
15	Gondar City	female	12month	layer	commercial	Negative
16	Maksegnit	female	7month	layer	commercial	Negative
17	Gondar City	female	9month	layer	commercial	Negative
18	Maksegnit	male	4month	broiler	commercial	Negative
19	West Dembya	male	4month	broiler	commercial	Positive
20	West Dembya	male	6month	layer	backyard	Negative
21	West Dembya	male	5month	layer	Backyard	Negative
22	Gondar City	male	6month	dual	Backyard	Negative
23	Gondar City	male	6month	layer	Backyard	Negative
24	Maksegnit	male	4month	broiler	commercial	Negative
25	West Dembya	male	4month	broiler	Backyard	Positive
26	West Dembya	female	7month	dual	commercial	Negative
27	West Dembya	male	6month	broiler	commercial	Negative
